# Supplementary material for: A linked open data representation of patents registered in the US from 2005–2017
Source: Sci Data. 2018 Dec 4;5:180279. doi: 10.1038/sdata.2018.279 (PMC6278688; doi:10.1038/sdata.2018.279)
Supplement: Supplementary file 1 [file sdata2018279-isa1.zip]

Archive with 3 entries (3 files):
- i_Investigation.txt
- s_Zaveri129A_study.txt
- a_Zaveri129A_assay.txt
