# Supplementary material for: A linked open data representation of patents registered in the US from 2005–2017
Source: Sci Data. 2018 Dec 4;5:180279. doi: 10.1038/sdata.2018.279 (PMC6278688; doi:10.1038/sdata.2018.279)
Supplement: Supplementary file 1 [file sdata2018279-isa1.zip › i_Investigation.txt]

# Investigation File generated for Scientific Data with Investigation File Authoring Tool version 0.1.0 on 02/11/2018 - This metadata file is CC0
ONTOLOGY SOURCE REFERENCE
Term Source Name	GAZ	ERO	UO	IAO	OBI
Term Source File	http://data.bioontology.org/ontologies/GAZ	http://data.bioontology.org/ontologies/ERO	http://data.bioontology.org/ontologies/UO	http://data.bioontology.org/ontologies/IAO	http://data.bioontology.org/ontologies/OBI
Term Source Version	$Revision: 1.512 $	2013-08-02	unknown	2015-02-23	2014-08-18
Term Source Description	Gazetteer	Eagle-I Research Resource Ontology	Units of Measurement Ontology	Information Artifact Ontology	Ontology for Biomedical Investigations
INVESTIGATION
Investigation Identifier
Investigation Title
Investigation Description
Investigation Submission Date
Investigation Public Release Date
INVESTIGATION PUBLICATIONS
Investigation PubMed ID
Investigation Publication DOI
Investigation Publication Author List
Investigation Publication Title
Investigation Publication Status
Investigation Publication Status Term Accession Number
Investigation Publication Status Term Source REF
INVESTIGATION CONTACTS
Investigation Person Last Name
Investigation Person Mid Initials
Investigation Person First Name
Investigation Person Address
Investigation Person Phone
Investigation Person Fax
Investigation Person Email
Investigation Person Affiliation
Investigation Person Roles
Investigation Person Roles Term Accession Number
Investigation Person Roles Term Source REF
STUDY
Study Identifier	10.1038/sdata.2018.279
Study Title	A linked open data representation of patents registered in the US from 2005–2017
Study Submission Date	19/03/2018
Study Public Release Date	04/12/2018
Study Description	http://www.nature.com/articles/sdata2018279#abstract
Study File Name	s_Zaveri129A_study.txt
Comment[Subject Keywords]	//;//;//;//
Comment[Manuscript Licence]	CC BY-4.0
Comment[Experimental Metadata Licence]	CC0
Comment[Supplementary Information File Name]	
Comment[Supplementary Information File Type]	x-zip-compressed
Comment[Supplementary Information File URL]	http://www.nature.com/articles/sdata2018279#supplementary-information
Comment[Data Repository]	figshare
Comment[Data Record Accession]	doi:10.6084/m9.figshare.5970925.v9
Comment[Data Record URI]	https://doi.org/10.6084/m9.figshare.5970925.v9
STUDY DESIGN DESCRIPTORS
Study Design Type	data transformation objective	data annotation objective
Study Design Type Term Accession Number	OBI:0200166	http://www.ebi.ac.uk/efo/swo/SWO_0000467
Study Design Type Term Source REF	ERO	ERO
STUDY PUBLICATIONS
Study PubMed ID
Study Publication DOI
Study Publication Author List
Study Publication Title
Study Publication Status
Study Publication Status Term Accession Number
Study Publication Status Term Source REF
STUDY FACTORS
Study Factor Name	year
Study Factor Type	year
Study Factor Type Term Accession Number	UO:0000036
Study Factor Type Term Source REF	UO
STUDY ASSAYS
Study Assay Measurement Type	patent
Study Assay Measurement Type Term Accession Number	IAO:0000313
Study Assay Measurement Type Term Source REF	IAO
Study Assay Technology Type	digital curation
Study Assay Technology Type Term Accession Number	OBI:0302914
Study Assay Technology Type Term Source REF	OBI
Study Assay Technology Platform	""
Study Assay File Name	a_Zaveri129A_assay.txt
STUDY PROTOCOLS
Study Protocol Name	Dataset Conversion and Publishing
Study Protocol Type	data transformation
Study Protocol Type Term Accession Number	OBI:0200000
Study Protocol Type Term Source REF	ERO
Study Protocol Description	
Study Protocol URI	""
Study Protocol Version	
Study Protocol Parameters Name	""
Study Protocol Parameters Name Term Accession Number	""
Study Protocol Parameters Name Term Source REF	""
Study Protocol Components Name	""
Study Protocol Components Type	""
Study Protocol Components Type Term Accession Number	""
Study Protocol Components Type Term Source REF	""
STUDY CONTACTS
Study Person Last Name	Hassan	Zaveri	Lehmann
Study Person First Name	Mofeed M.	Amrapali	Jens
Study Person Mid Initials			
Study Person Email	""	amrapali.zaveri@maastrichtuniversity.nl	""
Study Person Phone			
Study Person Fax			
Study Person Address			
Study Person Affiliation	Universität Leipzig, Institut für Informatik, AKSW Group, Leipzig, Germany	Institute of Data Science, Maastricht University, Maastricht, The Netherlands	Smart Data Analytics Group at the University of Bonn and Enterprise Information Systems Department, Fraunhofer IAIS, Bonn, Germany
Study Person Roles			
Study Person Roles Term Accession Number			
Study Person Roles Term Source REF			
Comment[Study Person ORCID]		0000-0003-3239-4588	
Comment[Funder]			
Comment[FundRef ID]			
Comment[Funder Term Source REF]			
Comment[Grant Identifier]			
