# Supplementary material for: A linked open data representation of patents registered in the US from 2005–2017
Source: Sci Data. 2018 Dec 4;5:180279. doi: 10.1038/sdata.2018.279 (PMC6278688; doi:10.1038/sdata.2018.279)
Supplement: Supplementary file 1 [file sdata2018279-isa1.zip › s_Zaveri129A_study.txt]

Source Name	Characteristics[geographical location]	Term Source REF	Term Accession Number	Protocol REF	Sample Name	Material Type	Term Source REF	Term Accession Number	Factor Value[year]
The United States Patent and Trademark Office	United States of America	GAZ	GAZ:00002459	Dataset Conversion and Publishing	XML format patents from 2005 to 2017	patent	IAO	IAO:0000313	2005/2017
