# Supplementary material for: A linked open data representation of patents registered in the US from 2005–2017
Source: Sci Data. 2018 Dec 4;5:180279. doi: 10.1038/sdata.2018.279 (PMC6278688; doi:10.1038/sdata.2018.279)
Supplement: Supplementary file 1 [file sdata2018279-isa1.zip › a_Zaveri129A_assay.txt]

Sample Name	Protocol REF	Assay Name	Raw Data File	Comment[Data Repository]	Comment[Data Record Accession]	Comment[Data Record URI]	Factor Value[year]
XML format patents from 2005 to 2017	Dataset Conversion and Publishing	RDF format us-patents_2005_part1	us-patents_2005_part1.nt.zip	figshare	doi:10.6084/m9.figshare.5970925.v9	https://doi.org/10.6084/m9.figshare.5970925.v9	2005
XML format patents from 2005 to 2017	Dataset Conversion and Publishing	RDF format us-patents_2005_part2	us-patents_2005_part2.nt.zip	figshare	doi:10.6084/m9.figshare.5970925.v9	https://doi.org/10.6084/m9.figshare.5970925.v9	2005
XML format patents from 2005 to 2017	Dataset Conversion and Publishing	RDF format us-patents_2006_part1	us-patents_2006_part1.nt.zip	figshare	doi:10.6084/m9.figshare.5970925.v9	https://doi.org/10.6084/m9.figshare.5970925.v9	2006
XML format patents from 2005 to 2017	Dataset Conversion and Publishing	RDF format us-patents_2006_part2	us-patents_2006_part2.nt.zip	figshare	doi:10.6084/m9.figshare.5970925.v9	https://doi.org/10.6084/m9.figshare.5970925.v9	2006
XML format patents from 2005 to 2017	Dataset Conversion and Publishing	RDF format us-patents_2007_part1	us-patents_2007_part1.nt.zip	figshare	doi:10.6084/m9.figshare.5970925.v9	https://doi.org/10.6084/m9.figshare.5970925.v9	2007
XML format patents from 2005 to 2017	Dataset Conversion and Publishing	RDF format us-patents_2007_part2	us-patents_2007_part2.nt.zip	figshare	doi:10.6084/m9.figshare.5970925.v9	https://doi.org/10.6084/m9.figshare.5970925.v9	2007
XML format patents from 2005 to 2017	Dataset Conversion and Publishing	RDF format us-patents_2007_part3	us-patents_2007_part3.nt.zip	figshare	doi:10.6084/m9.figshare.5970925.v9	https://doi.org/10.6084/m9.figshare.5970925.v9	2007
XML format patents from 2005 to 2017	Dataset Conversion and Publishing	RDF format us-patents_2007_part4	us-patents_2007_part4.nt.zip	figshare	doi:10.6084/m9.figshare.5970925.v9	https://doi.org/10.6084/m9.figshare.5970925.v9	2007
XML format patents from 2005 to 2017	Dataset Conversion and Publishing	RDF format us-patents_2008_part1	us-patents_2008_part1.nt.zip	figshare	doi:10.6084/m9.figshare.5970925.v9	https://doi.org/10.6084/m9.figshare.5970925.v9	2008
XML format patents from 2005 to 2017	Dataset Conversion and Publishing	RDF format us-patents_2008_part2	us-patents_2008_part2.nt.zip	figshare	doi:10.6084/m9.figshare.5970925.v9	https://doi.org/10.6084/m9.figshare.5970925.v9	2008
XML format patents from 2005 to 2017	Dataset Conversion and Publishing	RDF format us-patents_2008_part3	us-patents_2008_part3.nt.zip	figshare	doi:10.6084/m9.figshare.5970925.v9	https://doi.org/10.6084/m9.figshare.5970925.v9	2008
XML format patents from 2005 to 2017	Dataset Conversion and Publishing	RDF format us-patents_2009_part1	us-patents_2009_part1.nt.zip	figshare	doi:10.6084/m9.figshare.5970925.v9	https://doi.org/10.6084/m9.figshare.5970925.v9	2009
XML format patents from 2005 to 2017	Dataset Conversion and Publishing	RDF format us-patents_2009_part2	us-patents_2009_part2.nt.zip	figshare	doi:10.6084/m9.figshare.5970925.v9	https://doi.org/10.6084/m9.figshare.5970925.v9	2009
XML format patents from 2005 to 2017	Dataset Conversion and Publishing	RDF format us-patents_2009_part3	us-patents_2009_part3.nt.zip	figshare	doi:10.6084/m9.figshare.5970925.v9	https://doi.org/10.6084/m9.figshare.5970925.v9	2009
XML format patents from 2005 to 2017	Dataset Conversion and Publishing	RDF format us-patents_2010_part1	us-patents_2010_part1.nt.zip	figshare	doi:10.6084/m9.figshare.5970925.v9	https://doi.org/10.6084/m9.figshare.5970925.v9	2010
XML format patents from 2005 to 2017	Dataset Conversion and Publishing	RDF format us-patents_2010_part2	us-patents_2010_part2.nt.zip	figshare	doi:10.6084/m9.figshare.5970925.v9	https://doi.org/10.6084/m9.figshare.5970925.v9	2010
XML format patents from 2005 to 2017	Dataset Conversion and Publishing	RDF format us-patents_2010_part3	us-patents_2010_part3.nt.zip	figshare	doi:10.6084/m9.figshare.5970925.v9	https://doi.org/10.6084/m9.figshare.5970925.v9	2010
XML format patents from 2005 to 2017	Dataset Conversion and Publishing	RDF format us-patents_2011_part1	us-patents_2011_part1.nt.zip	figshare	doi:10.6084/m9.figshare.5970925.v9	https://doi.org/10.6084/m9.figshare.5970925.v9	2011
XML format patents from 2005 to 2017	Dataset Conversion and Publishing	RDF format us-patents_2011_part2	us-patents_2011_part2.nt.zip	figshare	doi:10.6084/m9.figshare.5970925.v9	https://doi.org/10.6084/m9.figshare.5970925.v9	2011
XML format patents from 2005 to 2017	Dataset Conversion and Publishing	RDF format us-patents_2011_part3	us-patents_2011_part3.nt.zip	figshare	doi:10.6084/m9.figshare.5970925.v9	https://doi.org/10.6084/m9.figshare.5970925.v9	2011
XML format patents from 2005 to 2017	Dataset Conversion and Publishing	RDF format us-patents_2011_part4	us-patents_2011_part4.nt.zip	figshare	doi:10.6084/m9.figshare.5970925.v9	https://doi.org/10.6084/m9.figshare.5970925.v9	2011
XML format patents from 2005 to 2017	Dataset Conversion and Publishing	RDF format us-patents_2012_part1	us-patents_2012_part1.nt.zip	figshare	doi:10.6084/m9.figshare.5970925.v9	https://doi.org/10.6084/m9.figshare.5970925.v9	2012
XML format patents from 2005 to 2017	Dataset Conversion and Publishing	RDF format us-patents_2012_part2	us-patents_2012_part2.nt.zip	figshare	doi:10.6084/m9.figshare.5970925.v9	https://doi.org/10.6084/m9.figshare.5970925.v9	2012
XML format patents from 2005 to 2017	Dataset Conversion and Publishing	RDF format us-patents_2012_part3	us-patents_2012_part3.nt.zip	figshare	doi:10.6084/m9.figshare.5970925.v9	https://doi.org/10.6084/m9.figshare.5970925.v9	2012
XML format patents from 2005 to 2017	Dataset Conversion and Publishing	RDF format us-patents_2012_part4	us-patents_2012_part4.nt.zip	figshare	doi:10.6084/m9.figshare.5970925.v9	https://doi.org/10.6084/m9.figshare.5970925.v9	2012
XML format patents from 2005 to 2017	Dataset Conversion and Publishing	RDF format us-patents_2012_part5	us-patents_2012_part5.nt.zip	figshare	doi:10.6084/m9.figshare.5970925.v9	https://doi.org/10.6084/m9.figshare.5970925.v9	2012
XML format patents from 2005 to 2017	Dataset Conversion and Publishing	RDF format us-patents_2012_part6	us-patents_2012_part6.nt.zip	figshare	doi:10.6084/m9.figshare.5970925.v9	https://doi.org/10.6084/m9.figshare.5970925.v9	2012
XML format patents from 2005 to 2017	Dataset Conversion and Publishing	RDF format us-patents_2012_part7	us-patents_2012_part7.nt.zip	figshare	doi:10.6084/m9.figshare.5970925.v9	https://doi.org/10.6084/m9.figshare.5970925.v9	2012
XML format patents from 2005 to 2017	Dataset Conversion and Publishing	RDF format us-patents_2012_part8	us-patents_2012_part8.nt.zip	figshare	doi:10.6084/m9.figshare.5970925.v9	https://doi.org/10.6084/m9.figshare.5970925.v9	2012
XML format patents from 2005 to 2017	Dataset Conversion and Publishing	RDF format us-patents_2012_part9	us-patents_2012_part9.nt.zip	figshare	doi:10.6084/m9.figshare.5970925.v9	https://doi.org/10.6084/m9.figshare.5970925.v9	2012
XML format patents from 2005 to 2017	Dataset Conversion and Publishing	RDF format us-patents_2013_part1	us-patents_2013_part1.nt.zip	figshare	doi:10.6084/m9.figshare.5970925.v9	https://doi.org/10.6084/m9.figshare.5970925.v9	2013
XML format patents from 2005 to 2017	Dataset Conversion and Publishing	RDF format us-patents_2013_part2	us-patents_2013_part2.nt.zip	figshare	doi:10.6084/m9.figshare.5970925.v9	https://doi.org/10.6084/m9.figshare.5970925.v9	2013
XML format patents from 2005 to 2017	Dataset Conversion and Publishing	RDF format us-patents_2013_part3	us-patents_2013_part3.nt.zip	figshare	doi:10.6084/m9.figshare.5970925.v9	https://doi.org/10.6084/m9.figshare.5970925.v9	2013
XML format patents from 2005 to 2017	Dataset Conversion and Publishing	RDF format us-patents_2013_part4	us-patents_2013_part4.nt.zip	figshare	doi:10.6084/m9.figshare.5970925.v9	https://doi.org/10.6084/m9.figshare.5970925.v9	2013
XML format patents from 2005 to 2017	Dataset Conversion and Publishing	RDF format us-patents_2013_part5	us-patents_2013_part5.nt.zip	figshare	doi:10.6084/m9.figshare.5970925.v9	https://doi.org/10.6084/m9.figshare.5970925.v9	2013
XML format patents from 2005 to 2017	Dataset Conversion and Publishing	RDF format us-patents_2014_part1	us-patents_2014_part1.nt.zip	figshare	doi:10.6084/m9.figshare.5970925.v9	https://doi.org/10.6084/m9.figshare.5970925.v9	2014
XML format patents from 2005 to 2017	Dataset Conversion and Publishing	RDF format us-patents_2014_part2	us-patents_2014_part2.nt.zip	figshare	doi:10.6084/m9.figshare.5970925.v9	https://doi.org/10.6084/m9.figshare.5970925.v9	2014
XML format patents from 2005 to 2017	Dataset Conversion and Publishing	RDF format us-patents_2014_part3	us-patents_2014_part3.nt.zip	figshare	doi:10.6084/m9.figshare.5970925.v9	https://doi.org/10.6084/m9.figshare.5970925.v9	2014
XML format patents from 2005 to 2017	Dataset Conversion and Publishing	RDF format us-patents_2014_part4	us-patents_2014_part4.nt.zip	figshare	doi:10.6084/m9.figshare.5970925.v9	https://doi.org/10.6084/m9.figshare.5970925.v9	2014
XML format patents from 2005 to 2017	Dataset Conversion and Publishing	RDF format us-patents_2014_part5	us-patents_2014_part5.nt.zip	figshare	doi:10.6084/m9.figshare.5970925.v9	https://doi.org/10.6084/m9.figshare.5970925.v9	2014
XML format patents from 2005 to 2017	Dataset Conversion and Publishing	RDF format us-patents_2014_part6	us-patents_2014_part6.nt.zip	figshare	doi:10.6084/m9.figshare.5970925.v9	https://doi.org/10.6084/m9.figshare.5970925.v9	2014
XML format patents from 2005 to 2017	Dataset Conversion and Publishing	RDF format us-patents_2015_part1	us-patents_2015_part1.nt.zip	figshare	doi:10.6084/m9.figshare.5970925.v9	https://doi.org/10.6084/m9.figshare.5970925.v9	2015
XML format patents from 2005 to 2017	Dataset Conversion and Publishing	RDF format us-patents_2015_part2	us-patents_2015_part2.nt.zip	figshare	doi:10.6084/m9.figshare.5970925.v9	https://doi.org/10.6084/m9.figshare.5970925.v9	2015
XML format patents from 2005 to 2017	Dataset Conversion and Publishing	RDF format us-patents_2015_part3	us-patents_2015_part3.nt.zip	figshare	doi:10.6084/m9.figshare.5970925.v9	https://doi.org/10.6084/m9.figshare.5970925.v9	2015
XML format patents from 2005 to 2017	Dataset Conversion and Publishing	RDF format us-patents_2016_part1	us-patents_2016_part1.nt.zip	figshare	doi:10.6084/m9.figshare.5970925.v9	https://doi.org/10.6084/m9.figshare.5970925.v9	2016
XML format patents from 2005 to 2017	Dataset Conversion and Publishing	RDF format us-patents_2016_part2	us-patents_2016_part2.nt.zip	figshare	doi:10.6084/m9.figshare.5970925.v9	https://doi.org/10.6084/m9.figshare.5970925.v9	2016
XML format patents from 2005 to 2017	Dataset Conversion and Publishing	RDF format us-patents_2016_part3	us-patents_2016_part3.nt.zip	figshare	doi:10.6084/m9.figshare.5970925.v9	https://doi.org/10.6084/m9.figshare.5970925.v9	2016
XML format patents from 2005 to 2017	Dataset Conversion and Publishing	RDF format us-patents_2017_part1	us-patents_2017_part1.nt.zip	figshare	doi:10.6084/m9.figshare.5970925.v9	https://doi.org/10.6084/m9.figshare.5970925.v9	2017
XML format patents from 2005 to 2017	Dataset Conversion and Publishing	RDF format us-patents_2017_part2	us-patents_2017_part2.nt.zip	figshare	doi:10.6084/m9.figshare.5970925.v9	https://doi.org/10.6084/m9.figshare.5970925.v9	2017
